# Supplementary material for: Nomogram Predicting the Survival of Young-Onset Patients with Colorectal Cancer Liver Metastases
Source: Diagnostics (Basel). 2022 Jun 4;12(6):1395. doi: 10.3390/diagnostics12061395 (PMC9221975; doi:10.3390/diagnostics12061395)
Supplement: Supplementary file 1 [file diagnostics-12-01395-s001.zip]

Archive with 1 entries (1 files):
- diagnostics-1739612-supplementary.pdf
